# Supplementary material for: Phylogeny and taxonomy of two new Plectosphaerella (Plectosphaerellaceae, Glomerellales) species from China
Source: MycoKeys. 2019 Aug 7;57:47–60. doi: 10.3897/mycokeys.57.36628 (PMC6694076; doi:10.3897/mycokeys.57.36628)
Supplement: XML Treatment for Plectosphaerella guizhouensis [file mycokeys.57.36628-treatment1.xml]

<!DOCTYPE tp:taxon-treatment
  PUBLIC "-//TaxonX//DTD Taxonomic Treatment Publishing DTD v0 20100105//EN" "tax-treatment-NSO.dtd">
<tp:taxon-treatment xmlns:tp="http://www.plazi.org/taxpub"><tp:treatment-meta><kwd-group><label>Taxon classification</label><kwd><named-content xmlns:xlink="http://www.w3.org/1999/xlink" content-type="kingdom">Fungi</named-content></kwd><kwd><named-content xmlns:xlink="http://www.w3.org/1999/xlink" content-type="order">Glomerellales</named-content></kwd><kwd><named-content xmlns:xlink="http://www.w3.org/1999/xlink" content-type="family">Plectosphaerellaceae</named-content></kwd></kwd-group><mixed-citation publication-type="journal"><person-group><name><surname>Zhang</surname><given-names>Zhi-Yuan</given-names></name><name><surname>Chen</surname><given-names>Wan-Hao</given-names></name><name><surname>Zou</surname><given-names>Xiao</given-names></name><name><surname>Han</surname><given-names>Yan-Feng</given-names></name><name><surname>Huang</surname><given-names>Jian-Zhong</given-names></name><name><surname>Liang</surname><given-names>Zong-Qi</given-names></name><name><surname>Deshmukh</surname><given-names>Sunil K.</given-names></name></person-group><article-title>Phylogeny and taxonomy of two new <italic><tp:taxon-name><tp:taxon-name-part taxon-name-part-type="genus" reg="Plectosphaerella">Plectosphaerella</tp:taxon-name-part></tp:taxon-name></italic> (<tp:taxon-name><tp:taxon-name-part taxon-name-part-type="family">Plectosphaerellaceae</tp:taxon-name-part></tp:taxon-name>, <tp:taxon-name><tp:taxon-name-part taxon-name-part-type="order">Glomerellales</tp:taxon-name-part></tp:taxon-name>) species from China</article-title><source>MycoKeys</source><day>07</day><month>8</month><year>2019</year><volume>57</volume><fpage>47</fpage><lpage>60</lpage><pub-id pub-id-type="doi">10.3897/mycokeys.57.36628</pub-id></mixed-citation></tp:treatment-meta><tp:nomenclature><tp:taxon-name><object-id xmlns:xlink="http://www.w3.org/1999/xlink" content-type="arpha" xlink:type="simple">943F1F407F8655ECB58DEAB76F3B3467</object-id>
            <tp:taxon-name-part taxon-name-part-type="genus" reg="Plectosphaerella">Plectosphaerella</tp:taxon-name-part>
            <tp:taxon-name-part taxon-name-part-type="species" reg="guizhouensis">guizhouensis</tp:taxon-name-part>
            <object-id xmlns:xlink="http://www.w3.org/1999/xlink" content-type="mycobank" xlink:type="simple">MB 830971</object-id>
          </tp:taxon-name><tp:taxon-authority>Zhi.Y. Zhang, Y.F. Han &amp; Z.Q. Liang</tp:taxon-authority><tp:taxon-status xmlns:xlink="http://www.w3.org/1999/xlink" xlink:type="simple">sp. nov.</tp:taxon-status><xref ref-type="fig" rid="F2">Figure 2</xref></tp:nomenclature><tp:treatment-sec sec-type="etymology" id="SECID0EVNAI"><title>Etymology.</title><p>Referring to Guizhou, the province where the isolate was collected.</p></tp:treatment-sec><tp:treatment-sec sec-type="description" id="SECID0E1NAI"><title>Description.</title><p><italic>Sexual morph</italic> not observed. <italic>Asexual morph</italic> on <abbrev xmlns:xlink="http://www.w3.org/1999/xlink" xlink:title="Czapek agar" id="ABBRID0EEOAI" xlink:type="simple">CA</abbrev>. <italic>Mycelium</italic> hyaline, smooth, septate, branched and thin-walled, 1–2 μm (<italic>x̄</italic>=1.5 μm) wide. <italic>Conidiophores</italic> solitary, unbranched or rarely branched, hyaline, smooth, thin-walled, sometimes radiating out from hyphal coils. <italic>Conidiogenous cells</italic> growing from a short branch or directly from mycelia, phialides, discrete, polymorphic, cylindrical, sub-cylindrical or ampulliform; terminal or lateral, hyaline, smooth, solitary, straight at the apex, sometimes bent or helicoid, gradually tapering to the apex, 3.5–17 × 0.5–2 μm (<italic>x̄</italic> = 9.5 × 1.5 μm, n = 20), collarette cylindrical, 0.5–1 μm deep. <italic>Conidia</italic> aggregating in slimy heads, non-septate or 1-septate, fusiform or cylindrical, sometimes rounded at both ends, hyaline, smooth, thin-walled; 2–6.5 × 1.5–5 μm (<italic>x̄</italic> = 5.5 × 2 μm, n = 10) (1-septate), 3–5 × 1–1.5 μm (<italic>x̄</italic> = 4 × 1.5 μm, n = 10) (non-septate). <italic><tp:taxon-name><tp:taxon-name-part taxon-name-part-type="genus" reg="Chlamydospores">Chlamydospores</tp:taxon-name-part></tp:taxon-name></italic> absent.</p><fig id="F2" position="float" orientation="portrait"><object-id xmlns:xlink="http://www.w3.org/1999/xlink" content-type="doi" xlink:type="simple">10.3897/mycokeys.57.36628.figure2</object-id><object-id xmlns:xlink="http://www.w3.org/1999/xlink" content-type="arpha" xlink:type="simple">9b507bfa-dee4-5683-817f-1a80833232b7</object-id><label>Figure 2.</label><caption><p><italic><tp:taxon-name><tp:taxon-name-part taxon-name-part-type="genus" reg="Plectosphaerella">Plectosphaerella</tp:taxon-name-part> <tp:taxon-name-part taxon-name-part-type="species" reg="guizhouensis">guizhouensis</tp:taxon-name-part></tp:taxon-name></italic> (<named-content xmlns:xlink="http://www.w3.org/1999/xlink" content-type="dwc:institutional_code" xlink:type="simple">HMAS</named-content> 255618, holotype). <bold>A–B</bold> The front and reverse of colony on <abbrev xmlns:xlink="http://www.w3.org/1999/xlink" xlink:title="Czapek agar" id="ABBRID0E3PAI" xlink:type="simple">CA</abbrev> after 14 d at 25 °C <bold>C</bold> Septate and aseptate conidia <bold>D</bold> Hyphal coils <bold>E–N</bold> Phialides. Scale bars: 10 μm (<bold>C–N</bold>).</p></caption><graphic xmlns:xlink="http://www.w3.org/1999/xlink" xlink:href="mycokeys-57-047-g002.jpg" position="float" orientation="portrait" xlink:type="simple" id="oo_324127.jpg"><uri content-type="original_file" xlink:type="simple">https://binary.pensoft.net/fig/324127</uri></graphic></fig></tp:treatment-sec><tp:treatment-sec sec-type="description" id="SECID0ENQAI"><title>Culture characteristics.</title><p>Colonies on <abbrev xmlns:xlink="http://www.w3.org/1999/xlink" xlink:title="potato dextrose agar" id="ABBRID0ETQAI" xlink:type="simple">PDA</abbrev> reaching 74–75 mm diam. in 14 d at 25 °C, milk white, flat, aerial hyphae sparse, floccose at periphery, sub-rounded, margin regular, reverse milk white. Colonies on <abbrev xmlns:xlink="http://www.w3.org/1999/xlink" xlink:title="Czapek agar" id="ABBRID0EXQAI" xlink:type="simple">CA</abbrev> reaching 65–67 mm diam. in 14 d at 25 °C, white to milk white, flat, floccose, margin weakly undulate to faintly fimbriate, reverse milk white.</p></tp:treatment-sec><tp:treatment-sec sec-type="Typification" id="SECID0E2QAI"><title>Typification.</title><p>CHINA, Guizhou, Guiyang, Qianlingshan Park, <named-content xmlns:xlink="http://www.w3.org/1999/xlink" content-type="dwc:verbatimCoordinates" xlink:type="simple"><named-content content-type="geo-json" specific-use="{&#34;type&#34;:&#34;Point&#34;,&#34;coordinates&#34;:[107.150000,27.000000]}" id="NCID0EERAI" xlink:type="simple">26°60'N, 106°69'E</named-content></named-content>, 1210 m a.s.l., on soil, 10 Sep. 2016, collected and isolated by Zhi-Yuan Zhang, <named-content xmlns:xlink="http://www.w3.org/1999/xlink" content-type="dwc:institutional_code" xlink:type="simple">HMAS</named-content> 255618 (holotype), ex-type <named-content xmlns:xlink="http://www.w3.org/1999/xlink" content-type="dwc:institutional_code" xlink:type="simple">CGMCC</named-content> 3.19658 (= GZUIFR-QL9.9.1); ex-isotype <named-content xmlns:xlink="http://www.w3.org/1999/xlink" content-type="dwc:institutional_code" xlink:type="simple">CGMCC</named-content> 3.19659 (= GZUIFR-QL9.9.2) and <named-content xmlns:xlink="http://www.w3.org/1999/xlink" content-type="dwc:institutional_code" xlink:type="simple">CGMCC</named-content> 3.19660 (= GZUIFR-QL9.9.3).</p></tp:treatment-sec><tp:treatment-sec sec-type="notes" id="SECID0EJSAI"><title>Notes.</title><p>Based on multi-locus phylogenetic analyses (Figure <xref ref-type="fig" rid="F1">1</xref>, see Results) and similar morphological characteristics, the three strains are regarded as the same species, which cluster together very well and form a single clade separated from other species of <italic><tp:taxon-name><tp:taxon-name-part taxon-name-part-type="genus" reg="Plectosphaerella">Plectosphaerella</tp:taxon-name-part></tp:taxon-name></italic> (Figure <xref ref-type="fig" rid="F1">1</xref>). Morphologically, <italic><tp:taxon-name><tp:taxon-name-part taxon-name-part-type="genus" reg="Plectosphaerella">Plectosphaerella</tp:taxon-name-part> <tp:taxon-name-part taxon-name-part-type="species" reg="guizhouensis">guizhouensis</tp:taxon-name-part></tp:taxon-name></italic> differs from others species by the fusiform or cylindrical conidia, non-septate conidia (average 4 × 1.5 μm) and separate conidia (5.5 × 2 μm) (see Key). Therefore, based on combined phylogenetic and morphological evidence, <italic><tp:taxon-name><tp:taxon-name-part taxon-name-part-type="genus" reg="Plectosphaerella">P.</tp:taxon-name-part> <tp:taxon-name-part taxon-name-part-type="species" reg="guizhouensis">guizhouensis</tp:taxon-name-part></tp:taxon-name></italic> is identified as a new species of <italic><tp:taxon-name><tp:taxon-name-part taxon-name-part-type="genus" reg="Plectosphaerella">Plectosphaerella</tp:taxon-name-part></tp:taxon-name></italic>.</p></tp:treatment-sec><tp:treatment-sec><!--Section generated to contain objects referenced in tp:taxon-treatment.--><fig id="F1" position="float" orientation="portrait"><object-id xmlns:xlink="http://www.w3.org/1999/xlink" content-type="doi" xlink:type="simple">10.3897/mycokeys.57.36628.figure1</object-id><object-id xmlns:xlink="http://www.w3.org/1999/xlink" content-type="arpha" xlink:type="simple">d5c610a4-7e67-5760-8696-f4cc89ccd3cc</object-id><label>Figure 1.</label><caption><p>Phylogenetic tree of <italic><tp:taxon-name><tp:taxon-name-part taxon-name-part-type="genus" reg="Plectosphaerella">Plectosphaerella</tp:taxon-name-part></tp:taxon-name></italic> species derived from Bayesian analyses and Maximum Likelihood analyses, based on the combined sequences dataset of <abbrev xmlns:xlink="http://www.w3.org/1999/xlink" xlink:title="28S nrRNA locus" id="ABBRID0EMKAI" xlink:type="simple">LSU</abbrev>+<abbrev xmlns:xlink="http://www.w3.org/1999/xlink" xlink:title="internal transcribed spacer" id="ABBRID0EQKAI" xlink:type="simple">ITS</abbrev>+<abbrev xmlns:xlink="http://www.w3.org/1999/xlink" xlink:title="elongation factor 1-alpha" id="ABBRID0EUKAI" xlink:type="simple">EF1α</abbrev>+RPB2. Bayesian posterior probabilities (<abbrev xmlns:xlink="http://www.w3.org/1999/xlink" xlink:title="Bayesian Inference" id="ABBRID0EYKAI" xlink:type="simple">BI</abbrev> pp) greater than 0.7 and Maximum Likelihood bootstrap support values (<abbrev xmlns:xlink="http://www.w3.org/1999/xlink" xlink:title="Maximum likelihood" id="ABBRID0E3KAI" xlink:type="simple">ML</abbrev><abbrev xmlns:xlink="http://www.w3.org/1999/xlink" xlink:title="bootstrap support" id="ABBRID0EALAI" xlink:type="simple">BS</abbrev>) greater than 95% are shown above branches. New isolates are in bold and blue. The tree used <italic><tp:taxon-name><tp:taxon-name-part taxon-name-part-type="genus" reg="Brunneochlamydosporium">Brunneochlamydosporium</tp:taxon-name-part> <tp:taxon-name-part taxon-name-part-type="species" reg="nepalense">nepalense</tp:taxon-name-part></tp:taxon-name></italic> (<named-content xmlns:xlink="http://www.w3.org/1999/xlink" content-type="dwc:institutional_code" xlink:type="simple">CBS</named-content> 277.89 and <named-content xmlns:xlink="http://www.w3.org/1999/xlink" content-type="dwc:institutional_code" xlink:type="simple">CBS</named-content> 971.72) as outgroup.</p></caption><graphic xmlns:xlink="http://www.w3.org/1999/xlink" xlink:href="mycokeys-57-047-g001.jpg" position="float" orientation="portrait" xlink:type="simple" id="oo_324126.jpg"><uri content-type="original_file" xlink:type="simple">https://binary.pensoft.net/fig/324126</uri></graphic></fig></tp:treatment-sec></tp:taxon-treatment>
