# Supplementary material for: Phylogeny and taxonomy of two new Plectosphaerella (Plectosphaerellaceae, Glomerellales) species from China
Source: MycoKeys. 2019 Aug 7;57:47–60. doi: 10.3897/mycokeys.57.36628 (PMC6694076; doi:10.3897/mycokeys.57.36628)
Supplement: XML Treatment for Plectosphaerella nauculaspora [file mycokeys.57.36628-treatment2.xml]

<!DOCTYPE tp:taxon-treatment
  PUBLIC "-//TaxonX//DTD Taxonomic Treatment Publishing DTD v0 20100105//EN" "tax-treatment-NSO.dtd">
<tp:taxon-treatment xmlns:tp="http://www.plazi.org/taxpub"><tp:treatment-meta><kwd-group><label>Taxon classification</label><kwd><named-content xmlns:xlink="http://www.w3.org/1999/xlink" content-type="kingdom">Fungi</named-content></kwd><kwd><named-content xmlns:xlink="http://www.w3.org/1999/xlink" content-type="order">Glomerellales</named-content></kwd><kwd><named-content xmlns:xlink="http://www.w3.org/1999/xlink" content-type="family">Plectosphaerellaceae</named-content></kwd></kwd-group><mixed-citation publication-type="journal"><person-group><name><surname>Zhang</surname><given-names>Zhi-Yuan</given-names></name><name><surname>Chen</surname><given-names>Wan-Hao</given-names></name><name><surname>Zou</surname><given-names>Xiao</given-names></name><name><surname>Han</surname><given-names>Yan-Feng</given-names></name><name><surname>Huang</surname><given-names>Jian-Zhong</given-names></name><name><surname>Liang</surname><given-names>Zong-Qi</given-names></name><name><surname>Deshmukh</surname><given-names>Sunil K.</given-names></name></person-group><article-title>Phylogeny and taxonomy of two new <italic><tp:taxon-name><tp:taxon-name-part taxon-name-part-type="genus" reg="Plectosphaerella">Plectosphaerella</tp:taxon-name-part></tp:taxon-name></italic> (<tp:taxon-name><tp:taxon-name-part taxon-name-part-type="family">Plectosphaerellaceae</tp:taxon-name-part></tp:taxon-name>, <tp:taxon-name><tp:taxon-name-part taxon-name-part-type="order">Glomerellales</tp:taxon-name-part></tp:taxon-name>) species from China</article-title><source>MycoKeys</source><day>07</day><month>8</month><year>2019</year><volume>57</volume><fpage>47</fpage><lpage>60</lpage><pub-id pub-id-type="doi">10.3897/mycokeys.57.36628</pub-id></mixed-citation></tp:treatment-meta><tp:nomenclature><tp:taxon-name><object-id xmlns:xlink="http://www.w3.org/1999/xlink" content-type="arpha" xlink:type="simple">74756F26C353509BA9FB530C2E9A533B</object-id>
            <tp:taxon-name-part taxon-name-part-type="genus" reg="Plectosphaerella">Plectosphaerella</tp:taxon-name-part>
            <tp:taxon-name-part taxon-name-part-type="species" reg="nauculaspora">nauculaspora</tp:taxon-name-part>
            <object-id xmlns:xlink="http://www.w3.org/1999/xlink" content-type="mycobank" xlink:type="simple">MB 830972</object-id>
          </tp:taxon-name><tp:taxon-authority>Zhi.Y. Zhang, Y.F. Han &amp; Z.Q. Liang</tp:taxon-authority><tp:taxon-status xmlns:xlink="http://www.w3.org/1999/xlink" xlink:type="simple">sp. nov.</tp:taxon-status><xref ref-type="fig" rid="F3">Figure 3</xref></tp:nomenclature><tp:treatment-sec sec-type="etymology" id="SECID0EIVAI"><title>Etymology.</title><p>From “naucula”, referring to the navicular conidia.</p></tp:treatment-sec><tp:treatment-sec sec-type="description" id="SECID0ENVAI"><title>Description.</title><p><italic>Sexual morph</italic> not observed. <italic>Asexual morph</italic> on <abbrev xmlns:xlink="http://www.w3.org/1999/xlink" xlink:title="Czapek agar" id="ABBRID0EXVAI" xlink:type="simple">CA</abbrev>. <italic>Mycelium</italic> hyaline, smooth, septate, branched and thin-walled, 1–1.2 μm (<italic>x̄</italic>=1.5 μm) wide. <italic>Conidiophores</italic> solitary, unbranched or rarely branched, hyaline, smooth, thin-walled, hyphal coils not observed. <italic>Conidiogenous cells</italic> growing from short branch or directly from mycelia, phialides, discrete, polymorphic, cylindrical, sub-cylindrical or ampulliform; terminal or lateral, hyaline, smooth, gradually tapering to the apex, straight at the apex, sometimes bent or helicoid, 3–37 × 0.5–2 μm (<italic>x̄</italic> = 11 × 1 μm, n = 10), collarette minute, cylindrical, 0.5–1 μm deep. <italic>Conidia</italic> aggregating in slimy heads, 1- or 2–celled, mostly navicular, rarely fusiform or cylindrical, sometimes swollen at both ends, hyaline, smooth, thin-walled, 4–7 × 1–2 μm (<italic>x̄</italic> = 5 × 1.5 μm, n = 10) (1-septate), 3–5 × 1–1.5 μm (<italic>x̄</italic> = 4 × 1.5 μm, n = 6) (non-septate). <italic><tp:taxon-name><tp:taxon-name-part taxon-name-part-type="genus" reg="Chlamydospores">Chlamydospores</tp:taxon-name-part></tp:taxon-name></italic> not observed.</p><fig id="F3" position="float" orientation="portrait"><object-id xmlns:xlink="http://www.w3.org/1999/xlink" content-type="doi" xlink:type="simple">10.3897/mycokeys.57.36628.figure3</object-id><object-id xmlns:xlink="http://www.w3.org/1999/xlink" content-type="arpha" xlink:type="simple">9dcd6c30-97d3-52ba-86e9-ce3360b3ced1</object-id><label>Figure 3.</label><caption><p><italic><tp:taxon-name><tp:taxon-name-part taxon-name-part-type="genus" reg="Plectosphaerella">Plectosphaerella</tp:taxon-name-part> <tp:taxon-name-part taxon-name-part-type="species" reg="nauculaspora">nauculaspora</tp:taxon-name-part></tp:taxon-name></italic> (<named-content xmlns:xlink="http://www.w3.org/1999/xlink" content-type="dwc:institutional_code" xlink:type="simple">HMAS</named-content> 248154, holotype). <bold>A–B</bold> The front and reverse of colony on <abbrev xmlns:xlink="http://www.w3.org/1999/xlink" xlink:title="Czapek agar" id="ABBRID0EPXAI" xlink:type="simple">CA</abbrev> after 14 d at 25 °C <bold>C–D</bold> Conidia <bold>E–P</bold> Phialides. Scale bars: 10 μm (<bold>C–P</bold>).</p></caption><graphic xmlns:xlink="http://www.w3.org/1999/xlink" xlink:href="mycokeys-57-047-g003.jpg" position="float" orientation="portrait" xlink:type="simple" id="oo_324128.jpg"><uri content-type="original_file" xlink:type="simple">https://binary.pensoft.net/fig/324128</uri></graphic></fig></tp:treatment-sec><tp:treatment-sec sec-type="description" id="SECID0E5XAI"><title>Culture characteristics.</title><p>Colonies on <abbrev xmlns:xlink="http://www.w3.org/1999/xlink" xlink:title="potato dextrose agar" id="ABBRID0EEYAI" xlink:type="simple">PDA</abbrev> reaching 75–76 mm diam. in 14 d at 25 °C, milk white, flat, sub-rounded, margin regular, reverse milk white. Colonies on <abbrev xmlns:xlink="http://www.w3.org/1999/xlink" xlink:title="Czapek agar" id="ABBRID0EIYAI" xlink:type="simple">CA</abbrev> reaching 63–65 mm diam. in 14 d at 25 °C, milk white, aerial hyphae sparse, flat, margin weakly undulate to faintly fimbriate, reverse milk white.</p></tp:treatment-sec><tp:treatment-sec sec-type="Typification" id="SECID0EMYAI"><title>Typification.</title><p>CHINA, Guizhou, Guiyang, Qianlingshan Park, <named-content xmlns:xlink="http://www.w3.org/1999/xlink" content-type="dwc:verbatimCoordinates" xlink:type="simple"><named-content content-type="geo-json" specific-use="{&#34;type&#34;:&#34;Point&#34;,&#34;coordinates&#34;:[107.150000,27.000000]}" id="NCID0EVYAI" xlink:type="simple">26°60'N, 106°69'E</named-content></named-content>, 1220 m a.s.l., on soil, 10 Sep. 2016, collected and isolated by Zhi-Yuan Zhang, <named-content xmlns:xlink="http://www.w3.org/1999/xlink" content-type="dwc:institutional_code" xlink:type="simple">HMAS</named-content> 248154 (holotype), ex-type <named-content xmlns:xlink="http://www.w3.org/1999/xlink" content-type="dwc:institutional_code" xlink:type="simple">CGMCC</named-content> 3.19656 (= GZUIFR-QL8.12.1); ex-isotypes <named-content xmlns:xlink="http://www.w3.org/1999/xlink" content-type="dwc:institutional_code" xlink:type="simple">CGMCC</named-content> 3.19657 (= GZUIFR-QL8.12.2).</p></tp:treatment-sec><tp:treatment-sec sec-type="notes" id="SECID0ESZAI"><title>Notes.</title><p>Phylogenetically, our two isolates <named-content xmlns:xlink="http://www.w3.org/1999/xlink" content-type="dwc:institutional_code" xlink:type="simple">CGMCC</named-content> 3.19656 and <named-content xmlns:xlink="http://www.w3.org/1999/xlink" content-type="dwc:institutional_code" xlink:type="simple">CGMCC</named-content> 3.19657 cluster together very well and form a single clade separated from the other species of <italic><tp:taxon-name><tp:taxon-name-part taxon-name-part-type="genus" reg="Plectosphaerella">Plectosphaerella</tp:taxon-name-part></tp:taxon-name></italic> (Figure <xref ref-type="fig" rid="F1">1</xref>). Morphologically, <italic><tp:taxon-name><tp:taxon-name-part taxon-name-part-type="genus" reg="Plectosphaerella">Plectosphaerella</tp:taxon-name-part> <tp:taxon-name-part taxon-name-part-type="species" reg="nauculaspora">nauculaspora</tp:taxon-name-part></tp:taxon-name></italic> is the only species that produces navicular conidia in this genus. Therefore, based on both morphological and phylogenetic evidence, <italic><tp:taxon-name><tp:taxon-name-part taxon-name-part-type="genus" reg="Plectosphaerella">P.</tp:taxon-name-part> <tp:taxon-name-part taxon-name-part-type="species" reg="nauculaspora">nauculaspora</tp:taxon-name-part></tp:taxon-name></italic> is proposed as a novel species.</p></tp:treatment-sec><tp:treatment-sec><!--Section generated to contain objects referenced in tp:taxon-treatment.--><fig id="F1" position="float" orientation="portrait"><object-id xmlns:xlink="http://www.w3.org/1999/xlink" content-type="doi" xlink:type="simple">10.3897/mycokeys.57.36628.figure1</object-id><object-id xmlns:xlink="http://www.w3.org/1999/xlink" content-type="arpha" xlink:type="simple">d5c610a4-7e67-5760-8696-f4cc89ccd3cc</object-id><label>Figure 1.</label><caption><p>Phylogenetic tree of <italic><tp:taxon-name><tp:taxon-name-part taxon-name-part-type="genus" reg="Plectosphaerella">Plectosphaerella</tp:taxon-name-part></tp:taxon-name></italic> species derived from Bayesian analyses and Maximum Likelihood analyses, based on the combined sequences dataset of <abbrev xmlns:xlink="http://www.w3.org/1999/xlink" xlink:title="28S nrRNA locus" id="ABBRID0EMKAI" xlink:type="simple">LSU</abbrev>+<abbrev xmlns:xlink="http://www.w3.org/1999/xlink" xlink:title="internal transcribed spacer" id="ABBRID0EQKAI" xlink:type="simple">ITS</abbrev>+<abbrev xmlns:xlink="http://www.w3.org/1999/xlink" xlink:title="elongation factor 1-alpha" id="ABBRID0EUKAI" xlink:type="simple">EF1α</abbrev>+RPB2. Bayesian posterior probabilities (<abbrev xmlns:xlink="http://www.w3.org/1999/xlink" xlink:title="Bayesian Inference" id="ABBRID0EYKAI" xlink:type="simple">BI</abbrev> pp) greater than 0.7 and Maximum Likelihood bootstrap support values (<abbrev xmlns:xlink="http://www.w3.org/1999/xlink" xlink:title="Maximum likelihood" id="ABBRID0E3KAI" xlink:type="simple">ML</abbrev><abbrev xmlns:xlink="http://www.w3.org/1999/xlink" xlink:title="bootstrap support" id="ABBRID0EALAI" xlink:type="simple">BS</abbrev>) greater than 95% are shown above branches. New isolates are in bold and blue. The tree used <italic><tp:taxon-name><tp:taxon-name-part taxon-name-part-type="genus" reg="Brunneochlamydosporium">Brunneochlamydosporium</tp:taxon-name-part> <tp:taxon-name-part taxon-name-part-type="species" reg="nepalense">nepalense</tp:taxon-name-part></tp:taxon-name></italic> (<named-content xmlns:xlink="http://www.w3.org/1999/xlink" content-type="dwc:institutional_code" xlink:type="simple">CBS</named-content> 277.89 and <named-content xmlns:xlink="http://www.w3.org/1999/xlink" content-type="dwc:institutional_code" xlink:type="simple">CBS</named-content> 971.72) as outgroup.</p></caption><graphic xmlns:xlink="http://www.w3.org/1999/xlink" xlink:href="mycokeys-57-047-g001.jpg" position="float" orientation="portrait" xlink:type="simple" id="oo_324126.jpg"><uri content-type="original_file" xlink:type="simple">https://binary.pensoft.net/fig/324126</uri></graphic></fig></tp:treatment-sec></tp:taxon-treatment>
